# Supplementary material for: Identification of Finely Mapped Quantitative Trait Locus and Candidate Gene Mining for the Three-Seeded Pod Trait in Soybean
Source: Front Plant Sci. 2021 Nov 26;12:715488. doi: 10.3389/fpls.2021.715488 (PMC8663486; doi:10.3389/fpls.2021.715488)
Supplement: Supplementary file 1 [file Data_Sheet_1.xlsx]

## Sheet: Table S1
SUPPLEMENTARY TABLE 1 | The reported QTLs informations of the number of three-seeded pod in soybean
Code	Populaton type	Lines	Parents	Model	LODa	QTLs number	PVEb(%)	References
1	RILs	474	Jin23×Huibuzhiheidou	CIM	2	7	6.81% ⁓ 24.18%	Wang et al. 2004
2	RILs	255	Zhongdou29×Zhongdou32	CIM	2	11	2.21% ⁓ 57.54	Wang et al. 2008
3	RILs	165	Zhongdou29×Zhongdou32	CIM	2	2	40.5%、42.0%	Zhou et al. 2009
4	RILs	154	Charleston×DongNong594	CIM	2.5	4	8.63% ⁓ 21.0%	Liu et al. 2010
5	RILs	147	Charleston×DongNong594	CIM、MIM	2.5	10	4.2% ⁓ 46.7%	Gao et al. 2012
6	RILs	442	Jin23×Huibuzhiheidou	CIM	2	1	0.1071	Liang et al. 2012
7	RILs	149	Charleston×DongNong594	CIM、MIM	2.5	8	3.2% ⁓ 14.8%	Zhang et al. 2012
8	RILs	474	Jin23×Huibuzhiheidou	CIM	2.5	7	1.80% ⁓ 34.70%	Liang et al. 2012
9	RILs	147	Charleston×DongNong594	CIM	1	1	0.0067	Yang et al. 2013
10	RILs	147	Charleston×DongNong594	ICIM	2.5	4	10.5% ⁓ 29.24%	Yang et al. 2013
11	RILs	147	Charleston×DongNong594	ICIM	2	3	3.59% ⁓ 12.71%	Li et al. 2018
12	RILs	147	Charleston×DongNong594	CIM	2.5	17	3.28% ⁓ 12.75%	Li et al. 2018
13	Two RILs	134&156	Heihe36×DongnongL13” and “DongnongL13×Henong60	ICIM	2.5	5	0.71% ⁓ 7.91%	Du et al. 2019
14	Two RILs	134&156	Heihe36×DongnongL13” and “DongnongL13×Henong60	ICIM	2.5	15	0.78% ⁓ 11.79%	Su et al. 2019
15	RILs	160	(KenFeng14×KenFeng15)×(HeiNong48×KenFeng19）	ICIM	2.5	25	2.01% ⁓ 13.71%	Liu et al. 2019
Total						120
Note: aLOD: log of odds. bPVE: the phenotypic variation explained by QTL.

## Sheet: Table S2
SUPPLEMENTARY TABLE 2 | The phenotype of seeded-pod related traits in 92 germplasm resources
Code	Name	The number of one seeded pod	The number of two seeded pod	The number of three seeded pod	The number of four seeded pod	The number of pod per plant	The ratio of three seeded pod
1	Dongnong 76	6.22222	13.5556	38.4444	8.44444	66.6667	0.576667
2	Beijiao 9206	5.88889	19.6667	37.4444	2.88889	65.8889	0.568297
3	Chi 16-04	5.66667	17.2222	36.6667	6.67	66.2256	0.553663
4	Hefeng 25	1.88889	13.4444	36.6667	7.89	59.89	0.612234
5	Heinong 56	7	15	33.6667	22.6667	78.3333	0.429787
6	Hefeng 55	7.88889	13.6667	33.4444	0.444444	55.4444	0.603206
7	Changnong 29	4.22222	14.8889	32	5.22222	56.3333	0.568047
8	Dongda 2	11.2222	23.4444	32	2	68.6667	0.466019
9	Beijiangjiu 1	4	20.8889	31	0.666667	56.5556	0.548134
10	Chidou 1	7.22222	16.1111	29.6667	7	60	0.494444
11	Hehei 33	6.11111	13.8889	29.4444	2.66667	52.1111	0.565032
12	Henong 85	6.66667	21.6667	28.8889	2.22222	59.4444	0.485981
13	NT04	3.44444	15	28.8889	3.88889	51.2222	0.563991
14	Shujin 05-9238	7.22222	13.5556	28.8889	6.66667	56.3333	0.512821
15	Fengshou 25	5.44444	19.4444	28.4444	1.22222	54.5556	0.521385
16	Ha 05-7778	6.22222	13.8889	28.2222	2.66667	51	0.553377
17	Dongsheng 3	5.22222	13.6667	28	4.67	51.5589	0.543068
18	Dongsheng 7	4.88889	14.2222	27.8889	2.88889	49.8889	0.55902
19	H10-2430	5.66667	17.4444	27.4444	7.44	57.9956	0.473216
20	Heihe 38	8.22222	19.4444	27.2222	1.66667	56.5556	0.481336
21	Henong 73	6	13.4444	27.2222	3.22222	49.8889	0.545657
22	K11-7456	5.44444	12	27.2222	9.44444	54.1111	0.50308
23	Shengdou 43	5.66667	13.4444	27	5.88889	52	0.519231
24	Ken 05-3762	3.66667	24.4444	26.8889	0.222222	55.2222	0.486922
25	Hefeng 40	2	17.4444	26.2222	4.66667	50.3333	0.520971
26	Heihe 50	4	9.44444	26	5.89	45.3344	0.573515
27	Hefeng 51	4.22222	10.2222	25.4444	1.89	41.7789	0.609026
28	Beijiao 8021	10.2222	21.2222	25.2222	3	59.6667	0.422719
29	Dongnong 88	4.44444	14.4444	24.8889	3.22222	47	0.529551
30	Jiusan 05-59	1.66667	6.88889	24.8889	9.77778	43.2222	0.575835
31	Heinong 35	5.44444	12.4444	24.6667	9.44	51.9956	0.4744
32	Heihe 18	4.22222	16	24.2222	7.44444	51.8889	0.466809
33	Mu 05-026	7.66667	16.1111	23.5556	6	53.3333	0.441667
34	Heijiao 1161	4	11.2222	23.4444	7.88889	46.5556	0.50358
35	Dongnong L202	3	13.2222	23	4.22222	43.4444	0.529412
36	Fengdou 1	7.66667	13	22.8889	4.22222	47.7778	0.47907
37	Kennong 18	6.11111	17.2222	22.6667	0.666667	46.6667	0.485714
38	Dongsheng 92	11	24.4444	22.4444	0.888889	58.7778	0.381853
39	Dn 777	8	13.2222	22.2222	2.22222	45.6667	0.486618
40	Hehei 53	8.66667	24.2222	21.4444	0.444444	54.7778	0.391481
41	Longqingdou 2	7.66667	13.3333	21	2.22222	44.2222	0.474874
42	Dongnongdou 253	7.66667	28.6667	20.8889	4	61.2222	0.341198
43	Henong 78	6.22222	10.8889	20.8889	3.77778	41.7778	0.5
44	Kedou 28	8	11.8889	20.6667	3.22222	43.7778	0.472081
45	Tuodou 8	6	19.2222	20.6667	4	49.8889	0.414254
46	Huajiang 4	8.66667	18	20.2222	3.88889	50.7778	0.398249
47	Jiyu 94	4	11.8889	20.2222	5.88889	42	0.481481
48	J-LG2016-1	6.22222	15.6667	19.8889	7.44444	49.2222	0.404063
49	LG2016-7	6	14.4444	19.8889	6.66667	47	0.423168
50	Magnolid	4	16.4444	19.8889	5.22222	45.5556	0.436585
51	Shengdou 42	6.44444	23.2222	19.8889	2.88889	52.4444	0.379237
52	Baojiao 6046	2	10.4444	19.6667	13.8889	46	0.427536
53	M39	6.88889	10	19.6667	3.66667	40.2222	0.48895
54	Ken 09-1723	10	20.4444	19.4444	2.66667	52.5556	0.369979
55	Mushi 9	5	8.22222	19.4444	9.44444	42.1111	0.461741
56	Jike 1	5.11111	10.8889	19.2222	4.22	39.4422	0.487351
57	No.16	4	15.8889	19	6.44444	45.3333	0.419118
58	Suinong68	3.66667	16.2222	18.8889	6	44.7778	0.421836
59	H39	7.44444	11.6667	18.5556	2	39.6667	0.467787
60	Suinong 67	6.66667	18.6667	18.2222	0.444444	44	0.414141
61	L73-79	9.66667	14	18	5.22222	46.8889	0.383886
62	NT01	4.22222	10	17.8889	3.22222	35.3333	0.506289
63	L67-166	3	11.4444	17.6667	9.22222	41.3333	0.427419
64	q15	7.66667	30.4444	17.4444	0.222222	55.7778	0.312749
65	Beidou 40	4	13.6667	17.2222	5.66667	40.5556	0.424658
66	Suang 302	4.66667	12.6667	17.2222	5.88889	40.4444	0.425824
67	Bei 25031	6	16	16.8889	4.44444	43.3333	0.389744
68	Bindou 10	4	21.6667	16.6667	3	45.3333	0.367647
69	L67-971	7.44444	19.4444	16.4444	6.44444	49.7778	0.330357
70	Ha 06-3869	3.22222	10.4444	16.1111	2.44444	32.2222	0.5
71	jiusan 14-70	3	4.66667	16.1111	10.22	33.9978	0.473887
72	Henong 62	1.66667	7.22222	16	6	30.8889	0.517986
73	Kenjian 28	4.88889	17.2222	16	1	39.1111	0.409091
74	L72D-4045	3.66667	10.8889	16	5	35.5556	0.45
75	Heihe 52	4.22222	10.4444	15.4444	1.88889	32	0.482639
76	Ke C14-732	4.66667	10	15.4444	3	33.1111	0.466443
77	Hengdou 19	5	12.6667	15.2222	4	36.8889	0.412651
78	Suinong 22	3.22222	11.8889	15.2222	2.88889	33.2222	0.458194
79	Heinong 44	3.66667	6.88889	15.1111	3.77778	29.4444	0.513208
80	Suinong 69	8	9.44444	15	5.66667	38.1111	0.393586
81	Heikang 06-2	6.22222	13.8889	14.8889	0.444444	35.4444	0.420063
82	Yapoche	7.66667	11.4444	14.8889	5	39	0.381766
83	Boige dulotet geronne	9.88889	21.8889	14.6667	0.888889	47.3333	0.309859
84	Heihe 49	4.66667	13.8889	13.8889	7	39.4444	0.352113
85	wangkui black soybean	4.66667	7.88889	13.8889	3.44444	29.8889	0.464684
86	Henong 95	1.22222	8.44444	13.4444	2.44444	25.5556	0.526087
87	Jinyuan 55	7.22222	13.8889	12.8889	0.222222	34.2222	0.376623
88	H09-95	3.88889	15	12.6667	4.44444	36	0.351852
89	Longken 318	5	8.88889	12.4444	6.88889	33.2222	0.374582
90	L65-540	7.66667	13.8889	10.8889	0	32.4444	0.335616
91	Sui 07-1077	5	10	10.2222	2	27.2222	0.37551
92	L72-1241	5	11.2222	7.88889	0.444444	24.5556	0.321267

## Sheet: Table S3
SUPPLEMENTARY TABLE 3 | QTLs identification of the number of three seeded pods in RIL population
Code	QTLs	Year	chromosome	Position(cM)	Nearest marker	Genetic intervals(cM)	LODa	ADDb	PVEc(%)	Reference
1	QNThSP02-1	2013	GM02	19.6	Mark1034457	16.2-22.3	7.18	-7.02	17.03	Li et al. 2018
2	QNThSP02-2	2014	GM02	19.6	Mark1034457	18.9-20.4	3.19	-2.36	7.71	Li et al. 2018
3	QNThSP02-3	2015	GM02	19.6	Mark1034457	16.6-22.7	7.73	-3.12	18.25	Li et al. 2018
4	QNThSP02-4	2016	GM02	19.6	Mark1034457	17.9-22.1	7.17	-6.81	16.96	Li et al. 2018
5	QNThSP02-5	mean	GM02	19.6	Mark1034457	17.1-23.9	11.43	-5.97	27.27	Li et al. 2018
6	QNThSP03-1	2013	GM03	3.39	Mark886257	3.3-4.8	5.36	-2.25	9.15	Novel
7	QNThSP03-2	2014	GM03	3.39	Mark886257	2.5-4.8	4.25	-3.47	8.71	Novel
8	QNThSP03-3	2015	GM03	3.39	Mark886257	2.2-5.0	4.25	-2.84	6.32	Novel
9	QNThSP03-4	2016	GM03	3.39	Mark886257	1.9-4.8	5.1	-4.35	3.84	Novel
10	QNThSP12-1	2013	GM12	26.75	Mark1108862	26.3-29.2	3.25	-0.17	2.56	Novel
11	QNThSP12-2	2014	GM12	26.75	Mark1108862	26.5-29.5	2.58	-1.45	3.47	Novel
12	QNThSP12-3	2015	GM12	26.75	Mark1108862	25.0-29.3	2.66	-2.47	2.84	Novel
13	QNThSP12-4	2016	GM12	26.75	Mark1108862	26.4-29.2	3.47	-0.45	3.15	Novel
14	QNThSP13-1	2013	GM13	9.78	Mark91742	8.6-10.3	3.45	-1.42	3.25	Novel
15	QNThSP13-2	2014	GM13	9.78	Mark91742	8.6-11.8	4.25	-2.45	2.65	Novel
16	QNThSP13-3	2015	GM13	9.78	Mark91742	9.3-10.3	4.16	-2.08	2.49	Novel
17	QNThSP13-4	2016	GM13	9.78	Mark91742	9.3-11.8	3.85	-2.65	3.48	Novel
18	QNThSP13-5	2014	GM13	93.7	Mark94087	92.6-95.7	3.74	-0.45	3.64	Novel
19	QNThSP13-6	2015	GM13	94.4	Mark135315	92.6-96.9	2.54	-0.14	1.27	Novel
20	QNThSP13-7	2016	GM13	92.8	Mark86171	91.0-94.4	2.51	-0.48	1.22	Novel
21	QNThSP17-1	2013	GM17	102.7	Mark1424551	75.9-108.7	3.65	-3.65	12.35	Novel
22	QNThSP17-2	2014	GM17	102.7	Mark1424551	90.1-115.6	3.45	-2.56	8.25	Novel
23	QNThSP17-3	2015	GM17	102.7	Mark1424551	75.9-116.1	3.48	-4.51	7.65	Novel
24	QNThSP17-4	2016	GM17	102.7	Mark1424551	89.2-115.6	4.65	-5.12	8.58	Novel
25	QNThSP17-5	mean	GM17	102.7	Mark1424551	90.1-116.1	5.1	-4.15	13.54	Novel
26	QNThSP17-1	2013	GM17	151.7	Mark1432675	147.1-152.1	4.42	-4.8	10.13	Li et al. 2018
27	QNThSP17-2	2016	GM17	151.7	Mark1432675	147.5-152.8	4.24	-4.54	9.58	Li et al. 2018
28	QNThSP17-3	2013	GM17	153.8	Mark1420560	152.3-155.6	3.03	-4.11	7.09	Li et al. 2018
29	QNThSP17-4	2016	GM17	153.8	Mark1420560	152.5-154.4	2.91	-3.89	6.74	Li et al. 2018
30	QNThSP18-1	2013	GM18	71.1	Mark203095	71.1-71.7	3.06	2.4	7.39	Li et al. 2018
31	QNThSP18-2	2014	GM18	70.1	Mark206158	69.2-71.8	2.72	4.15	6.28	Li et al. 2018
32	QNThSP18-3	2016	GM18	71.1	Mark203095	71.1-71.7	2.66	3.98	6.1	Li et al. 2018
33	QNThSP18-4	2013	GM18	77.2	Mark150207	75.8-77.9	3.85	4.78	8.72	Li et al. 2018
34	QNThSP18-5	2016	GM18	77.2	Mark150207	75.8-77.9	3.79	4.59	8.51	Li et al. 2018
35	QNThSP19-1	2013	GM19	26.3	Mark958292	23.8-28.1	5	5.15	11.46	Li et al. 2018
36	QNThSP19-2	2016	GM19	26.3	Mark958292	24.4-27.2	5.71	5.36	13.12	Li et al. 2018
Note: aLOD: log of odds. bADD: the additive effects contributed by the QTL. cPVE: the phenotypic variation explained by QTL.

## Sheet: Table S4
SUPPLEMENTARY TABLE 4 | Phenotype validation of MQTLs base on CSSL lines
MQTLs	Physical interval of MQTL (Mbp)	CSSL line	Physical interval of Block (Mbp)	Intersection intervals (Mbp)	Introgressed ratio (%)	Phenotype of NThSP	P Value
MQTL1	42.89 to 46.19	CSSL-66	41.70 to 44.95	2.06	9.67	34.28 **	P < 0.01
		CSSL-75	41.87 to 46.53	3.3	10.35	35.75 **	P < 0.01
		CSSL-77	41.70 to 44.95	2.06	12.55	29.40 **	P < 0.01
		CSSL-158	41.70 to 43.96	1.07	10.61	31.90 **	P < 0.01
		CSSL-203	41.70 to 43.96	1.07	9.25	29.47 **	P < 0.01
Suinong14 (recurrent parent )						21.87
MQTL2	2.44 to 4.63	CSSL-55	3.61 to 5.79	1.02	9.18	36.28 **	P < 0.01
		CSSL-123	1.90 to 4.63	2.19	11.9	37.23 **	P < 0.01
		CSSL-158	2.97 to 5.79	1.66	10.61	31.90 **	P < 0.01
		CSSL-171	2.97 to 4.69	1.66	8.25	32.05 **	P < 0.01
		CSSL-182	0.24 to 6.46	2.19	8.93	39.22 **	P < 0.01
		CSSL-214	2.97 to 5.79	1.66	7.4	38.45 **	P < 0.01
Suinong14 (recurrent parent )						21.87
MQTL3	10.02 to 11.20	CSSL-46	8.09 to 12.79	1.18	12.87	32.55 **	P < 0.01
		CSSL-86	6.21 to 12.79	1.18	13.29	37.08 **	P < 0.01
		CSSL-103	8.09 to 12.79	1.18	11.02	31.55 **	P < 0.01
		CSSL-151	7.32 to 12.79	1.18	10.43	29.31 **	P < 0.01
		CSSL-157	6.21 to 12.40	1.18	10.22	32.55 **	P < 0.01
		CSSL-182	7.21 to 17.90	1.18	8.93	39.22 **	P < 0.01
Suinong14 (recurrent parent )						21.87
MQTL4	20.83 to 26.06	CSSL-86	23.89 to 29.73	2.17	13.29	37.08 **	P < 0.01
		CSSL-103	24.86 to 29.73	1.2	11.02	31.55 **	P < 0.01
		CSSL-105	24.86 to 27.27	1.2	8.25	34.10 **	P < 0.01
		CSSL-118	24.86 to 29.73	1.2	10.87	35.45 **	P < 0.01
		CSSL-182	23.89 to 29.73	2.17	8.93	39.22 **	P < 0.01
Suinong14 (recurrent parent )						21.87
MQTL5	3.49 to 6.72	CSSL-66	3.47 to 5.52	2.03	9.67	34.28 **	P < 0.01
		CSSL-75	3.47 to 6.81	3.23	10.35	35.75 **	P < 0.01
		CSSL-103	4.00 to 6.81	2.72	11.02	31.55 **	P < 0.01
		CSSL-158	3.43 to 6.81	3.23	10.61	31.90 **	P < 0.01
		CSSL-182	3.43 to 6.81	3.23	8.93	39.22 **	P < 0.01
Suinong14 (recurrent parent )						21.87

## Sheet: Table S5
SUPPLEMENTARY TABLE 5 | The phenotypic extreme lines in secondary group
Twenty lines of high phenotype of the number of three seeded pod				Twenty lines of low phenotype of the number of three seeded pod
Code	NThSP	RThSP	NPPP	Code	NThSP	RThSP	NPPP
Line110	34	72.34	47	Line806	6	24	25
Line645	36	72	50	Line077	6	26.09	23
Line759	36	72	50	Line037	7	26.92	26
Line864	37	82.22	45	Line722	7	29.17	24
Line885	38	79.17	48	Line415	7	28	25
Line873	38	71.7	53	Line690	7	20	35
Line215	38	80.85	47	Line407	8	18.6	43
Line129	39	72.22	54	Line102	8	24.24	33
Line507	41	77.36	53	Line188	8	28.57	28
Line042	41	75.93	54	Line338	8	27.59	29
Line070	42	72.41	58	Line464	8	26.67	30
Line312	44	77.19	57	Line387	8	28.57	28
Line142	44	73.33	60	Line760	8	25	32
Line735	44	73.33	60	Line219	8	19.51	41
Line192	45	72.58	62	Line907	8	19.05	42
Line477	48	70.59	68	Line117	9	24.32	37
Line853	49	72.06	68	Line099	9	17.65	51
Line478	52	70.27	74	Line103	9	25	36
Line482	52	70.27	74	Line087	9	23.68	38
Line424	57	74.03	77	Line166	9	27.27	33
Note: NThSP indicate the trait of the number of three-seeded pod. RThSP indicate the ratio of the number of three-seeded pod. NPPP indicate the trait of the number of pod per plant.

## Sheet: Table S6
SUPPLEMENTARY TABLE 6 | The annotation information of 162 genes in two finely mapped QTL intervals
Code	#Gene_ID	QTL loci	Physical interval (bp)	COG_class	COG_class_annotation	GO_annotation	KEGG_annotation	KOG_class	KOG_class_annotation	Pfam_annotation	Swissprot_annotation	TrEMBL_annotation	eggNOG_class	eggNOG_class_annotation	nr_annotation
1	Glyma.03G022700.1	NThSP03-1	2,358,393-2,360,007	--	--	Biological Process: response to light stimulus (GO:0009416);; Biological Process: post-embryonic development (GO:0009791);;
2	Glyma.03G022800.1	NThSP03-1	2,381,822-2,383,049	[TZDR]	--	Molecular Function: calcium ion binding (GO:0005509);;
3	Glyma.03G022900.1	NThSP03-1	2,383,700-2,394,298	[R]	General function prediction only	Molecular Function: ARF guanyl-nucleotide exchange factor activity (GO:0005086);; Biological Process: regulation of ARF protein signal transduction (GO:0032012);;
4	Glyma.03G023700.1	NThSP03-1	2,479,609-2,484,297	[RTKL]	--	Molecular Function: transferase activity, transferring phosphorus-containing groups (GO:0016772);;
5	Glyma.03G023700.2	NThSP03-1	2,479,609-2,484,297	[RTKL]	--	Molecular Function: transferase activity, transferring phosphorus-containing groups (GO:0016772);;
6	Glyma.03G023800.1	NThSP03-1	2,505,326-2,506,927	[J]	Translation, ribosomal structure and biogenesis	Biological Process: tRNA splicing, via endonucleolytic cleavage and ligation (GO:0006388);; Molecular Function: transferase activity, transferring phosphorus-containing groups (GO:0016772);;
7	Glyma.03G023900.1	NThSP03-1	2,508,637-2,511,894	[S]	Function unknown	--
8	Glyma.03G024000.1	NThSP03-1	2,518,601-2,526,651	[L]	Replication, recombination and repair	Molecular Function: nucleic acid binding (GO:0003676);; Molecular Function: ATP binding (GO:0005524);; Biological Process: vesicle docking involved in exocytosis (GO:0006904);; Molecular Function: ATP-dependent helicase activity (GO:0008026);;
9	Glyma.03G024000.2	NThSP03-1	2,518,601-2,526,651	[L]	Replication, recombination and repair	Molecular Function: nucleic acid binding (GO:0003676);; Molecular Function: ATP binding (GO:0005524);; Biological Process: vesicle docking involved in exocytosis (GO:0006904);; Molecular Function: ATP-dependent helicase activity (GO:0008026);;
10	Glyma.03G024000.3	NThSP03-1	2,518,601-2,526,651	[L]	Replication, recombination and repair	Molecular Function: nucleic acid binding (GO:0003676);; Molecular Function: ATP binding (GO:0005524);; Biological Process: vesicle docking involved in exocytosis (GO:0006904);; Molecular Function: ATP-dependent helicase activity (GO:0008026);;
11	Glyma.03G024000.4	NThSP03-1	2,518,601-2,526,651	[L]	Replication, recombination and repair	Molecular Function: nucleic acid binding (GO:0003676);; Molecular Function: ATP binding (GO:0005524);; Biological Process: vesicle docking involved in exocytosis (GO:0006904);; Molecular Function: ATP-dependent helicase activity (GO:0008026);;
12	Glyma.03G024100.1	NThSP03-1	2,532,561-2,544,367	[U]	Intracellular trafficking, secretion, and vesicular transport	Biological Process: vesicle docking involved in exocytosis (GO:0006904);; Molecular Function: protein transporter activity (GO:0008565);; Biological Process: protein secretion (GO:0009306);;
13	Glyma.03G024700.1	NThSP03-1	2,648,184-2,651,477	[P]	Inorganic ion transport and metabolism	--
14	Glyma.03G025400.1	NThSP03-1	2,732,633-2,735,315	[R]	General function prediction only	Molecular Function: zinc ion binding (GO:0008270);;
15	Glyma.03G026100.1	NThSP03-1	2,796,610-2,799,192	--	--	Cellular Component: exocyst (GO:0000145);; Cellular Component: cytosol (GO:0005829);; Cellular Component: plasma membrane (GO:0005886);; Biological Process: exocytosis (GO:0006887);; Cellular Component: plasmodesma (GO:0009506);; Biological Process: pollen germination (GO:0009846);; Biological Process: pollen tube growth (GO:0009860);;
16	Glyma.03G026100.2	NThSP03-1	2,796,610-2,799,192	--	--	Cellular Component: exocyst (GO:0000145);; Cellular Component: cytosol (GO:0005829);; Cellular Component: plasma membrane (GO:0005886);; Biological Process: exocytosis (GO:0006887);; Cellular Component: plasmodesma (GO:0009506);; Biological Process: pollen germination (GO:0009846);; Biological Process: pollen tube growth (GO:0009860);;
17	Glyma.03G026300.1	NThSP03-1	2,843,625-2,855,158	[U]	Intracellular trafficking, secretion, and vesicular transport	Cellular Component: exocyst (GO:0000145);; Cellular Component: cytosol (GO:0005829);; Cellular Component: plasma membrane (GO:0005886);; Biological Process: exocytosis (GO:0006887);; Cellular Component: plasmodesma (GO:0009506);; Biological Process: pollen germination (GO:0009846);; Biological Process: pollen tube growth (GO:0009860);;
18	Glyma.03G026300.2	NThSP03-1	2,843,625-2,855,158	[U]	Intracellular trafficking, secretion, and vesicular transport	Cellular Component: exocyst (GO:0000145);; Cellular Component: cytosol (GO:0005829);; Cellular Component: plasma membrane (GO:0005886);; Biological Process: exocytosis (GO:0006887);; Cellular Component: plasmodesma (GO:0009506);; Biological Process: pollen germination (GO:0009846);; Biological Process: pollen tube growth (GO:0009860);;
19	Glyma.03G026400.1	NThSP03-1	2,860,769-2,864,790	--	--	Cellular Component: exocyst (GO:0000145);; Cellular Component: cytosol (GO:0005829);; Cellular Component: plasma membrane (GO:0005886);; Biological Process: exocytosis (GO:0006887);; Cellular Component: plasmodesma (GO:0009506);; Biological Process: pollen germination (GO:0009846);; Biological Process: pollen tube growth (GO:0009860);;
20	Glyma.03G026900.1	NThSP03-1	2,904,972-2,925,822	[U]	Intracellular trafficking, secretion, and vesicular transport	Cellular Component: exocyst (GO:0000145);; Cellular Component: cytosol (GO:0005829);; Cellular Component: plasma membrane (GO:0005886);; Biological Process: exocytosis (GO:0006887);; Cellular Component: plasmodesma (GO:0009506);; Biological Process: pollen germination (GO:0009846);; Biological Process: pollen tube growth (GO:0009860);;
21	Glyma.03G026900.2	NThSP03-1	2,904,972-2,925,822	[U]	Intracellular trafficking, secretion, and vesicular transport	Cellular Component: exocyst (GO:0000145);; Cellular Component: cytosol (GO:0005829);; Cellular Component: plasma membrane (GO:0005886);; Biological Process: exocytosis (GO:0006887);; Cellular Component: plasmodesma (GO:0009506);; Biological Process: pollen germination (GO:0009846);; Biological Process: pollen tube growth (GO:0009860);;
22	Glyma.03G026900.3	NThSP03-1	2,904,972-2,925,822	[U]	Intracellular trafficking, secretion, and vesicular transport	Cellular Component: exocyst (GO:0000145);; Cellular Component: cytosol (GO:0005829);; Cellular Component: plasma membrane (GO:0005886);; Biological Process: exocytosis (GO:0006887);; Cellular Component: plasmodesma (GO:0009506);; Biological Process: pollen germination (GO:0009846);; Biological Process: pollen tube growth (GO:0009860);;
23	Glyma.03G026900.4	NThSP03-1	2,904,972-2,925,822	[U]	Intracellular trafficking, secretion, and vesicular transport	Cellular Component: exocyst (GO:0000145);; Cellular Component: cytosol (GO:0005829);; Cellular Component: plasma membrane (GO:0005886);; Biological Process: exocytosis (GO:0006887);; Cellular Component: plasmodesma (GO:0009506);; Biological Process: pollen germination (GO:0009846);; Biological Process: pollen tube growth (GO:0009860);;
24	Glyma.03G026900.5	NThSP03-1	2,904,972-2,925,822	[U]	Intracellular trafficking, secretion, and vesicular transport	Cellular Component: exocyst (GO:0000145);; Cellular Component: cytosol (GO:0005829);; Cellular Component: plasma membrane (GO:0005886);; Biological Process: exocytosis (GO:0006887);; Cellular Component: plasmodesma (GO:0009506);; Biological Process: pollen germination (GO:0009846);; Biological Process: pollen tube growth (GO:0009860);;
25	Glyma.03G026900.6	NThSP03-1	2,904,972-2,925,822	[U]	Intracellular trafficking, secretion, and vesicular transport	Cellular Component: exocyst (GO:0000145);; Cellular Component: cytosol (GO:0005829);; Cellular Component: plasma membrane (GO:0005886);; Biological Process: exocytosis (GO:0006887);; Cellular Component: plasmodesma (GO:0009506);; Biological Process: pollen germination (GO:0009846);; Biological Process: pollen tube growth (GO:0009860);;
26	Glyma.03G027200.1	NThSP03-1	2,960,396-2,965,070	[RTKL]	--	Molecular Function: transferase activity, transferring phosphorus-containing groups (GO:0016772);;
27	Glyma.03G027300.1	NThSP03-1	2,969,254-2,971,947	[MG]	--	Cellular Component: Golgi apparatus (GO:0005794);; Biological Process: carbohydrate metabolic process (GO:0005975);; Biological Process: nucleotide-sugar metabolic process (GO:0009225);; Cellular Component: membrane (GO:0016020);; Molecular Function: UDP-glucuronate 4-epimerase activity (GO:0050378);; Molecular Function: coenzyme binding (GO:0050662);;
28	Glyma.03G027400.1	NThSP03-1	2,974,725-2,982,867	[E]	Amino acid transport and metabolism	Molecular Function: 3-phosphoshikimate 1-carboxyvinyltransferase activity (GO:0003866);; Biological Process: aromatic amino acid family biosynthetic process (GO:0009073);; Biological Process: chorismate biosynthetic process (GO:0009423);; Cellular Component: chloroplast (GO:0009507);; Biological Process: glyphosate metabolic process (GO:0018920);; Biological Process: shikimate biosynthetic proces…
29	Glyma.03G027500.1	NThSP03-1	2,985,056-2,989,233	[G]	Carbohydrate transport and metabolism	Molecular Function: transketolase activity (GO:0004802);; Biological Process: metabolic process (GO:0008152);;
30	Glyma.03G027600.1	NThSP03-1	2,993,664-2,997,851	[L]	Replication, recombination and repair	Molecular Function: recombinase activity (GO:0000150);; Biological Process: mitotic cell cycle (GO:0000278);; Molecular Function: damaged DNA binding (GO:0003684);; Molecular Function: single-stranded DNA binding (GO:0003697);; Molecular Function: ATP binding (GO:0005524);; Biological Process: DNA-dependent DNA replication (GO:0006261);; Biological Process: regulation of DNA replication (GO:00062…
31	Glyma.03G027600.2	NThSP03-1	2,993,664-2,997,851	[L]	Replication, recombination and repair	Molecular Function: recombinase activity (GO:0000150);; Biological Process: mitotic cell cycle (GO:0000278);; Molecular Function: damaged DNA binding (GO:0003684);; Molecular Function: single-stranded DNA binding (GO:0003697);; Molecular Function: ATP binding (GO:0005524);; Biological Process: DNA-dependent DNA replication (GO:0006261);; Biological Process: regulation of DNA replication (GO:00062…
32	Glyma.03G027700.1	NThSP03-1	3,000,227-3,006,786	[J]	Translation, ribosomal structure and biogenesis	Molecular Function: nucleic acid binding (GO:0003676);; Biological Process: protein methylation (GO:0006479);; Molecular Function: protein methyltransferase activity (GO:0008276);;
33	Glyma.03G027700.2	NThSP03-1	3,000,227-3,006,786	[J]	Translation, ribosomal structure and biogenesis	Molecular Function: nucleic acid binding (GO:0003676);; Biological Process: protein methylation (GO:0006479);; Molecular Function: protein methyltransferase activity (GO:0008276);;
34	Glyma.03G027700.3	NThSP03-1	3,000,227-3,006,786	[J]	Translation, ribosomal structure and biogenesis	Molecular Function: nucleic acid binding (GO:0003676);; Biological Process: protein methylation (GO:0006479);; Molecular Function: protein methyltransferase activity (GO:0008276);;
35	Glyma.03G027700.4	NThSP03-1	3,000,227-3,006,786	[J]	Translation, ribosomal structure and biogenesis	Molecular Function: nucleic acid binding (GO:0003676);; Biological Process: protein methylation (GO:0006479);; Molecular Function: protein methyltransferase activity (GO:0008276);;
36	Glyma.03G027900.1	NThSP03-1	3,013,234-3,026,106	[O]	Posttranslational modification, protein turnover, chaperones	Molecular Function: metalloendopeptidase activity (GO:0004222);; Cellular Component: mitochondrial inner membrane (GO:0005743);; Biological Process: proteolysis (GO:0006508);; Biological Process: embryo development (GO:0009790);; Biological Process: mRNA modification (GO:0016556);; Biological Process: threonylcarbamoyladenosine biosynthetic process (GO:0070526);;
37	Glyma.03G027900.2	NThSP03-1	3,013,234-3,026,106	[O]	Posttranslational modification, protein turnover, chaperones	Molecular Function: metalloendopeptidase activity (GO:0004222);; Cellular Component: mitochondrial inner membrane (GO:0005743);; Biological Process: proteolysis (GO:0006508);; Biological Process: embryo development (GO:0009790);; Biological Process: mRNA modification (GO:0016556);; Biological Process: threonylcarbamoyladenosine biosynthetic process (GO:0070526);;
38	Glyma.03G027900.3	NThSP03-1	3,013,234-3,026,106	[O]	Posttranslational modification, protein turnover, chaperones	Molecular Function: metalloendopeptidase activity (GO:0004222);; Cellular Component: mitochondrial inner membrane (GO:0005743);; Biological Process: proteolysis (GO:0006508);; Biological Process: embryo development (GO:0009790);; Biological Process: mRNA modification (GO:0016556);; Biological Process: threonylcarbamoyladenosine biosynthetic process (GO:0070526);;
39	Glyma.03G028000.1	NThSP03-1	3,034,628-3,041,764	[E]	Amino acid transport and metabolism	Biological Process: urea cycle (GO:0000050);; Molecular Function: arginase activity (GO:0004053);; Cellular Component: mitochondrion (GO:0005739);; Biological Process: arginine metabolic process (GO:0006525);; Biological Process: proline metabolic process (GO:0006560);; Biological Process: tyrosine metabolic process (GO:0006570);; Biological Process: ornithine metabolic process (GO:0006591);; Mol…
40	Glyma.03G028100.1	NThSP03-1	3,056,628-3,060,985	[C]	Energy production and conversion	Molecular Function: oxidoreductase activity (GO:0016491);; Biological Process: oxidation-reduction process (GO:0055114);;
41	Glyma.03G028800.1	NThSP03-1	3,097,005-3,104,412	[J]	Translation, ribosomal structure and biogenesis	Molecular Function: aminopeptidase activity (GO:0004177);; Biological Process: proteolysis (GO:0006508);; Molecular Function: metalloexopeptidase activity (GO:0008235);; Biological Process: cellular process (GO:0009987);; Molecular Function: metal ion binding (GO:0046872);;
42	Glyma.03G029800.1	NThSP03-1	3,264,566-3,267,664	--	--	Molecular Function: sequence-specific DNA binding transcription factor activity (GO:0003700);; Biological Process: chromatin assembly or disassembly (GO:0006333);; Biological Process: regulation of transcription, DNA-templated (GO:0006355);; Biological Process: response to abscisic acid (GO:0009737);; Biological Process: embryo development ending in seed dormancy (GO:0009793);; Biological Process…
43	Glyma.17G057300.1	NThSP17-1	4,341,269-4,344,307	--	--	Cellular Component: lytic vacuole (GO:0000323);; Biological Process: regulation of cell size (GO:0008361);; Biological Process: response to blue light (GO:0009637);; Biological Process: photomorphogenesis (GO:0009640);; Molecular Function: auxin:proton symporter activity (GO:0009672);; Biological Process: response to ethylene (GO:0009723);; Cellular Component: auxin efflux carrier complex (GO:000…
44	Glyma.17G057300.2	NThSP17-1	4,341,269-4,344,307	--	--	Cellular Component: lytic vacuole (GO:0000323);; Biological Process: regulation of cell size (GO:0008361);; Biological Process: response to blue light (GO:0009637);; Biological Process: photomorphogenesis (GO:0009640);; Molecular Function: auxin:proton symporter activity (GO:0009672);; Biological Process: response to ethylene (GO:0009723);; Cellular Component: auxin efflux carrier complex (GO:000…
45	Glyma.17G057600.1	NThSP17-1	4,359,135-4,363,364	[S]	Function unknown	Molecular Function: phosphoprotein phosphatase activity (GO:0004721);;
46	Glyma.17G057700.1	NThSP17-1	4,369,097-4,374,272	[PR]	--	Molecular Function: monooxygenase activity (GO:0004497);; Molecular Function: iron ion binding (GO:0005506);; Molecular Function: electron carrier activity (GO:0009055);; Molecular Function: oxidoreductase activity, acting on paired donors, with incorporation or reduction of molecular oxygen, NAD(P)H as one donor, and incorporation of two atoms of oxygen into one donor (GO:0016708);; Biological P…
47	Glyma.17G057700.2	NThSP17-1	4,369,097-4,374,272	[PR]	--	Molecular Function: monooxygenase activity (GO:0004497);; Molecular Function: iron ion binding (GO:0005506);; Molecular Function: electron carrier activity (GO:0009055);; Molecular Function: oxidoreductase activity, acting on paired donors, with incorporation or reduction of molecular oxygen, NAD(P)H as one donor, and incorporation of two atoms of oxygen into one donor (GO:0016708);; Biological P…
48	Glyma.17G057700.3	NThSP17-1	4,369,097-4,374,272	[PR]	--	Molecular Function: monooxygenase activity (GO:0004497);; Molecular Function: iron ion binding (GO:0005506);; Molecular Function: electron carrier activity (GO:0009055);; Molecular Function: oxidoreductase activity, acting on paired donors, with incorporation or reduction of molecular oxygen, NAD(P)H as one donor, and incorporation of two atoms of oxygen into one donor (GO:0016708);; Biological P…
49	Glyma.17G057700.4	NThSP17-1	4,369,097-4,374,272	[PR]	--	Molecular Function: monooxygenase activity (GO:0004497);; Molecular Function: iron ion binding (GO:0005506);; Molecular Function: electron carrier activity (GO:0009055);; Molecular Function: oxidoreductase activity, acting on paired donors, with incorporation or reduction of molecular oxygen, NAD(P)H as one donor, and incorporation of two atoms of oxygen into one donor (GO:0016708);; Biological P…
50	Glyma.17G057800.1	NThSP17-1	4,374,362-4,392,289	[P]	Inorganic ion transport and metabolism	Molecular Function: calcium-transporting ATPase activity (GO:0005388);; Molecular Function: calmodulin binding (GO:0005516);; Molecular Function: ATP binding (GO:0005524);; Cellular Component: integral component of membrane (GO:0016021);; Molecular Function: metal ion binding (GO:0046872);; Biological Process: calcium ion transmembrane transport (GO:0070588);;
51	Glyma.17G057800.2	NThSP17-1	4,374,362-4,392,289	[P]	Inorganic ion transport and metabolism	Molecular Function: calcium-transporting ATPase activity (GO:0005388);; Molecular Function: calmodulin binding (GO:0005516);; Molecular Function: ATP binding (GO:0005524);; Cellular Component: integral component of membrane (GO:0016021);; Molecular Function: metal ion binding (GO:0046872);; Biological Process: calcium ion transmembrane transport (GO:0070588);;
52	Glyma.17G057800.3	NThSP17-1	4,374,362-4,392,289	[P]	Inorganic ion transport and metabolism	Molecular Function: calcium-transporting ATPase activity (GO:0005388);; Molecular Function: calmodulin binding (GO:0005516);; Molecular Function: ATP binding (GO:0005524);; Cellular Component: integral component of membrane (GO:0016021);; Molecular Function: metal ion binding (GO:0046872);; Biological Process: calcium ion transmembrane transport (GO:0070588);;
53	Glyma.17G057800.4	NThSP17-1	4,374,362-4,392,289	[P]	Inorganic ion transport and metabolism	Molecular Function: calcium-transporting ATPase activity (GO:0005388);; Molecular Function: calmodulin binding (GO:0005516);; Molecular Function: ATP binding (GO:0005524);; Cellular Component: integral component of membrane (GO:0016021);; Molecular Function: metal ion binding (GO:0046872);; Biological Process: calcium ion transmembrane transport (GO:0070588);;
54	Glyma.17G058200.1	NThSP17-1	4,418,643-4,419,101	[TZDR]	--	Molecular Function: calcium ion binding (GO:0005509);;
55	Glyma.17G058300.1	NThSP17-1	4,427,771-4,429,706	[I]	Lipid transport and metabolism	Molecular Function: 2-acylglycerol O-acyltransferase activity (GO:0003846);; Molecular Function: lysophospholipase activity (GO:0004622);; Cellular Component: plasma membrane (GO:0005886);; Biological Process: response to oxidative stress (GO:0006979);; Cellular Component: plasmodesma (GO:0009506);; Biological Process: response to cadmium ion (GO:0046686);;
56	Glyma.17G059200.1	NThSP17-1	4,493,119-4,498,476	[O]	Posttranslational modification, protein turnover, chaperones	Biological Process: cellular protein modification process (GO:0006464);; Biological Process: gene expression (GO:0010467);; Biological Process: RNA metabolic process (GO:0016070);; Biological Process: single-organism cellular process (GO:0044763);;
57	Glyma.17G059300.1	NThSP17-1	4,500,594-4,502,817	[FJ]	--	Biological Process: metabolic process (GO:0008152);; Molecular Function: zinc ion binding (GO:0008270);; Biological Process: embryo development ending in seed dormancy (GO:0009793);; Molecular Function: hydrolase activity (GO:0016787);;
58	Glyma.17G059300.2	NThSP17-1	4,500,594-4,502,817	[FJ]	--	Biological Process: metabolic process (GO:0008152);; Molecular Function: zinc ion binding (GO:0008270);; Biological Process: embryo development ending in seed dormancy (GO:0009793);; Molecular Function: hydrolase activity (GO:0016787);;
59	Glyma.17G059300.3	NThSP17-1	4,500,594-4,502,817	[FJ]	--	Biological Process: metabolic process (GO:0008152);; Molecular Function: zinc ion binding (GO:0008270);; Biological Process: embryo development ending in seed dormancy (GO:0009793);; Molecular Function: hydrolase activity (GO:0016787);;
60	Glyma.17G059300.4	NThSP17-1	4,500,594-4,502,817	[FJ]	--	Biological Process: metabolic process (GO:0008152);; Molecular Function: zinc ion binding (GO:0008270);; Biological Process: embryo development ending in seed dormancy (GO:0009793);; Molecular Function: hydrolase activity (GO:0016787);;
61	Glyma.17G059800.1	NThSP17-1	4,536,024-4,543,865	[O]	Posttranslational modification, protein turnover, chaperones	Molecular Function: serine-type endopeptidase activity (GO:0004252);; Cellular Component: extracellular region (GO:0005576);; Cellular Component: cell wall (GO:0005618);; Biological Process: proteolysis (GO:0006508);; Cellular Component: membrane (GO:0016020);; Molecular Function: identical protein binding (GO:0042802);; Biological Process: negative regulation of catalytic activity (GO:0043086);;
62	Glyma.17G060400.1	NThSP17-1	4,598,741-4,614,169	[P]	Inorganic ion transport and metabolism	Molecular Function: ATP binding (GO:0005524);; Cellular Component: integral component of membrane (GO:0016021);; Molecular Function: cation-transporting ATPase activity (GO:0019829);; Biological Process: metal ion transport (GO:0030001);; Molecular Function: metal ion binding (GO:0046872);;
63	Glyma.17G060800.1	NThSP17-1	4,633,538-4,640,346	[J]	Translation, ribosomal structure and biogenesis	--
64	Glyma.17G060900.1	NThSP17-1	4,643,650-4,647,180	[QR]	--	Molecular Function: methyltransferase activity (GO:0008168);; Biological Process: methylation (GO:0032259);;
65	Glyma.17G060900.2	NThSP17-1	4,643,650-4,647,180	[QR]	--	Cellular Component: nucleolus (GO:0005730);; Biological Process: rRNA processing (GO:0006364);; Molecular Function: methyltransferase activity (GO:0008168);; Biological Process: methylation (GO:0032259);;
66	Glyma.17G061000.1	NThSP17-1	4,650,197-4,652,479	--	--	Biological Process: pollen development (GO:0009555);; Biological Process: cellular process (GO:0009987);; Molecular Function: N-acyltransferase activity (GO:0016410);;
67	Glyma.17G061100.1	NThSP17-1	4,653,164-4,654,916	--	--	Biological Process: pollen development (GO:0009555);; Biological Process: cellular process (GO:0009987);; Molecular Function: N-acyltransferase activity (GO:0016410);;
68	Glyma.17G061300.1	NThSP17-1	4,670,306-4,677,345	[G]	Carbohydrate transport and metabolism	Biological Process: carbohydrate metabolic process (GO:0005975);; Molecular Function: isomerase activity (GO:0016853);; Molecular Function: carbohydrate binding (GO:0030246);;
69	Glyma.17G061300.2	NThSP17-1	4,670,306-4,677,345	[G]	Carbohydrate transport and metabolism	Biological Process: carbohydrate metabolic process (GO:0005975);; Molecular Function: isomerase activity (GO:0016853);; Molecular Function: carbohydrate binding (GO:0030246);;
70	Glyma.17G061300.3	NThSP17-1	4,670,306-4,677,345	[G]	Carbohydrate transport and metabolism	Biological Process: carbohydrate metabolic process (GO:0005975);; Molecular Function: isomerase activity (GO:0016853);; Molecular Function: carbohydrate binding (GO:0030246);;
71	Glyma.17G061300.4	NThSP17-1	4,670,306-4,677,345	[G]	Carbohydrate transport and metabolism	Biological Process: carbohydrate metabolic process (GO:0005975);; Molecular Function: isomerase activity (GO:0016853);; Molecular Function: carbohydrate binding (GO:0030246);;
72	Glyma.17G061900.1	NThSP17-1	4,731,334-4,737,210	[H]	Coenzyme transport and metabolism	Biological Process: sulfur amino acid metabolic process (GO:0000096);; Biological Process: glycine catabolic process (GO:0006546);; Biological Process: unsaturated fatty acid biosynthetic process (GO:0006636);; Biological Process: oxidoreduction coenzyme metabolic process (GO:0006733);; Biological Process: cellular amino acid biosynthetic process (GO:0008652);; Biological Process: aromatic amino …
73	Glyma.17G061900.2	NThSP17-1	4,731,334-4,737,210	[H]	Coenzyme transport and metabolism	Biological Process: sulfur amino acid metabolic process (GO:0000096);; Biological Process: glycine catabolic process (GO:0006546);; Biological Process: unsaturated fatty acid biosynthetic process (GO:0006636);; Biological Process: oxidoreduction coenzyme metabolic process (GO:0006733);; Biological Process: cellular amino acid biosynthetic process (GO:0008652);; Biological Process: aromatic amino …
74	Glyma.17G062000.1	NThSP17-1	4,747,292-4,751,820	[T]	Signal transduction mechanisms	Molecular Function: ubiquitin-protein transferase activity (GO:0004842);; Molecular Function: scavenger receptor activity (GO:0005044);; Cellular Component: cytosol (GO:0005829);; Biological Process: regulation of transcription, DNA-templated (GO:0006355);; Biological Process: fatty acid beta-oxidation (GO:0006635);; Biological Process: blue light signaling pathway (GO:0009785);; Molecular Functi…
75	Glyma.17G062200.1	NThSP17-1	4,758,076-4,766,357	[R]	General function prediction only	--
76	Glyma.17G062300.1	NThSP17-1	4,768,941-4,774,218	[RTKL]	--	Molecular Function: protein serine/threonine kinase activity (GO:0004674);; Molecular Function: ATP binding (GO:0005524);; Biological Process: protein phosphorylation (GO:0006468);;
77	Glyma.17G062300.2	NThSP17-1	4,768,941-4,774,218	[RTKL]	--	Molecular Function: protein serine/threonine kinase activity (GO:0004674);; Molecular Function: ATP binding (GO:0005524);; Biological Process: protein phosphorylation (GO:0006468);;
78	Glyma.17G062300.3	NThSP17-1	4,768,941-4,774,218	[RTKL]	--	Molecular Function: protein serine/threonine kinase activity (GO:0004674);; Molecular Function: ATP binding (GO:0005524);; Biological Process: protein phosphorylation (GO:0006468);;
79	Glyma.17G062600.1	NThSP17-1	4,815,407-4,819,233	--	--	Molecular Function: DNA binding (GO:0003677);; Molecular Function: sequence-specific DNA binding transcription factor activity (GO:0003700);; Cellular Component: nucleus (GO:0005634);; Biological Process: regulation of transcription, DNA-templated (GO:0006355);; Biological Process: post-embryonic development (GO:0009791);; Biological Process: single-organism developmental process (GO:0044767);; B…
80	Glyma.17G062600.2	NThSP17-1	4,815,407-4,819,233	--	--	Molecular Function: DNA binding (GO:0003677);; Molecular Function: sequence-specific DNA binding transcription factor activity (GO:0003700);; Cellular Component: nucleus (GO:0005634);; Biological Process: regulation of transcription, DNA-templated (GO:0006355);; Biological Process: response to abiotic stimulus (GO:0009628);; Biological Process: anatomical structure morphogenesis (GO:0009653);; Bi…
81	Glyma.17G062700.1	NThSP17-1	4,831,517-4,836,584	[L]	Replication, recombination and repair	--
82	Glyma.17G062700.2	NThSP17-1	4,831,517-4,836,584	[L]	Replication, recombination and repair	--
83	Glyma.17G062700.3	NThSP17-1	4,831,517-4,836,584	[L]	Replication, recombination and repair	--
84	Glyma.17G062700.4	NThSP17-1	4,831,517-4,836,584	[L]	Replication, recombination and repair	--
85	Glyma.17G062700.5	NThSP17-1	4,831,517-4,836,584	[L]	Replication, recombination and repair	--
86	Glyma.17G063000.1	NThSP17-1	4,857,863-4,863,714	[P]	Inorganic ion transport and metabolism	Molecular Function: NADPH-hemoprotein reductase activity (GO:0003958);; Molecular Function: iron ion binding (GO:0005506);; Cellular Component: endoplasmic reticulum membrane (GO:0005789);; Cellular Component: chloroplast (GO:0009507);; Biological Process: phenylpropanoid metabolic process (GO:0009698);; Molecular Function: FMN binding (GO:0010181);; Biological Process: oxidation-reduction proces…
87	Glyma.17G063000.2	NThSP17-1	4,857,863-4,863,714	[P]	Inorganic ion transport and metabolism	Molecular Function: NADPH-hemoprotein reductase activity (GO:0003958);; Molecular Function: iron ion binding (GO:0005506);; Cellular Component: endoplasmic reticulum membrane (GO:0005789);; Cellular Component: chloroplast (GO:0009507);; Biological Process: phenylpropanoid metabolic process (GO:0009698);; Molecular Function: FMN binding (GO:0010181);; Biological Process: oxidation-reduction proces…
88	Glyma.17G063100.1	NThSP17-1	4,867,167-4,869,267	[K]	Transcription	Molecular Function: nucleic acid binding (GO:0003676);; Cellular Component: nucleolus (GO:0005730);; Biological Process: RNA processing (GO:0006396);; Cellular Component: ribonucleoprotein complex (GO:0030529);;
89	Glyma.17G063200.1	NThSP17-1	4,873,993-4,874,623	[B]	Chromatin structure and dynamics	Cellular Component: nucleosome (GO:0000786);; Molecular Function: DNA binding (GO:0003677);; Cellular Component: nucleolus (GO:0005730);; Cellular Component: vacuole (GO:0005773);; Biological Process: nucleosome assembly (GO:0006334);; Cellular Component: thylakoid (GO:0009579);; Molecular Function: protein heterodimerization activity (GO:0046982);;
90	Glyma.17G063900.1	NThSP17-1	4,915,248-4,917,477	[O]	Posttranslational modification, protein turnover, chaperones	Molecular Function: ATP binding (GO:0005524);; Cellular Component: plasma membrane (GO:0005886);; Biological Process: toxin catabolic process (GO:0009407);; Biological Process: response to cyclopentenone (GO:0010583);; Molecular Function: ATPase activity (GO:0016887);;
91	Glyma.17G064000.1	NThSP17-1	4,927,380-4,932,614	[U]	Intracellular trafficking, secretion, and vesicular transport	Cellular Component: nucleus (GO:0005634);; Cellular Component: endosome (GO:0005768);; Cellular Component: Golgi apparatus (GO:0005794);; Cellular Component: trans-Golgi network (GO:0005802);; Cellular Component: cytosol (GO:0005829);; Cellular Component: plasma membrane (GO:0005886);;
92	Glyma.17G064000.2	NThSP17-1	4,927,380-4,932,614	[U]	Intracellular trafficking, secretion, and vesicular transport	Cellular Component: nucleus (GO:0005634);; Cellular Component: endosome (GO:0005768);; Cellular Component: Golgi apparatus (GO:0005794);; Cellular Component: trans-Golgi network (GO:0005802);; Cellular Component: cytosol (GO:0005829);; Cellular Component: plasma membrane (GO:0005886);;
93	Glyma.17G064000.3	NThSP17-1	4,927,380-4,932,614	[U]	Intracellular trafficking, secretion, and vesicular transport	Cellular Component: endosome (GO:0005768);; Cellular Component: Golgi apparatus (GO:0005794);; Cellular Component: trans-Golgi network (GO:0005802);; Cellular Component: cytosol (GO:0005829);; Cellular Component: plasma membrane (GO:0005886);;
94	Glyma.17G064400.1	NThSP17-1	4,955,141-4,959,927	[IQ]	--	Molecular Function: 4-coumarate-CoA ligase activity (GO:0016207);; Molecular Function: Photinus-luciferin 4-monooxygenase (ATP-hydrolyzing) activity (GO:0047077);; Biological Process: oxidation-reduction process (GO:0055114);;
95	Glyma.17G064500.1	NThSP17-1	4,976,650-4,979,772	[IQ]	--	Molecular Function: 4-coumarate-CoA ligase activity (GO:0016207);; Molecular Function: Photinus-luciferin 4-monooxygenase (ATP-hydrolyzing) activity (GO:0047077);; Biological Process: oxidation-reduction process (GO:0055114);;
96	Glyma.17G064600.1	NThSP17-1	4,990,343-4,998,198	[IQ]	--	Biological Process: metabolic process (GO:0008152);; Molecular Function: 4-coumarate-CoA ligase activity (GO:0016207);;
97	Glyma.17G065000.2	NThSP17-1	5,030,857-5,032,400	[G]	Carbohydrate transport and metabolism	Molecular Function: hydrolase activity, hydrolyzing O-glycosyl compounds (GO:0004553);; Cellular Component: cell wall (GO:0005618);; Biological Process: cellular glucan metabolic process (GO:0006073);; Molecular Function: xyloglucan:xyloglucosyl transferase activity (GO:0016762);; Cellular Component: apoplast (GO:0048046);;
98	Glyma.17G065600.1	NThSP17-1	5,061,627-5,071,009	[C]	Energy production and conversion	Cellular Component: chloroplast (GO:0009507);; Molecular Function: phosphotransferase activity, alcohol group as acceptor (GO:0016773);; Molecular Function: carbohydrate kinase activity (GO:0019200);; Biological Process: carbohydrate phosphorylation (GO:0046835);;
99	Glyma.17G065600.2	NThSP17-1	5,061,627-5,071,009	[C]	Energy production and conversion	Cellular Component: chloroplast (GO:0009507);; Molecular Function: phosphotransferase activity, alcohol group as acceptor (GO:0016773);; Molecular Function: carbohydrate kinase activity (GO:0019200);; Biological Process: carbohydrate phosphorylation (GO:0046835);;
100	Glyma.17G065700.1	NThSP17-1	5,071,911-5,078,219	[RTKL]	--	Molecular Function: protein serine/threonine kinase activity (GO:0004674);; Molecular Function: protein serine/threonine/tyrosine kinase activity (GO:0004712);; Molecular Function: ATP binding (GO:0005524);; Biological Process: protein phosphorylation (GO:0006468);;
101	Glyma.17G065700.2	NThSP17-1	5,071,911-5,078,219	[RTKL]	--	Molecular Function: protein serine/threonine kinase activity (GO:0004674);; Molecular Function: protein serine/threonine/tyrosine kinase activity (GO:0004712);; Molecular Function: ATP binding (GO:0005524);; Biological Process: protein phosphorylation (GO:0006468);;
102	Glyma.17G065800.1	NThSP17-1	5,084,523-5,086,589	[KAD]	--	Molecular Function: DNA binding (GO:0003677);; Molecular Function: chromatin binding (GO:0003682);;
103	Glyma.17G066000.1	NThSP17-1	5,084,523-5,086,589	[S]	Function unknown	Cellular Component: extracellular region (GO:0005576);; Biological Process: defense response (GO:0006952);; Biological Process: response to biotic stimulus (GO:0009607);; Biological Process: root hair cell differentiation (GO:0048765);;
104	Glyma.17G066100.1	NThSP17-1	5,099,459-5,100,450	[S]	Function unknown	Cellular Component: extracellular region (GO:0005576);;
105	Glyma.17G066300.1	NThSP17-1	5,107,448-5,111,628	[RTKL]	--	Molecular Function: calmodulin-dependent protein kinase activity (GO:0004683);; Molecular Function: ATP binding (GO:0005524);; Biological Process: protein phosphorylation (GO:0006468);; Biological Process: signal transduction (GO:0007165);;
106	Glyma.17G066300.2	NThSP17-1	5,107,448-5,111,628	[RTKL]	--	Molecular Function: protein serine/threonine kinase activity (GO:0004674);; Molecular Function: ATP binding (GO:0005524);; Biological Process: protein phosphorylation (GO:0006468);; Biological Process: signal transduction (GO:0007165);;
107	Glyma.17G066400.1	NThSP17-1	5,121,519-5,127,336	[R]	General function prediction only	Molecular Function: GTP binding (GO:0005525);; Cellular Component: Golgi stack (GO:0005795);; Cellular Component: plasma membrane (GO:0005886);; Biological Process: intracellular protein transport (GO:0006886);; Biological Process: small GTPase mediated signal transduction (GO:0007264);; Biological Process: cellulose biosynthetic process (GO:0030244);; Biological Process: response to cadmium ion …
108	Glyma.17G066500.1	NThSP17-1	5,134,775-5,139,176	[HI]	--	Molecular Function: 1-deoxy-D-xylulose-5-phosphate synthase activity (GO:0008661);; Biological Process: terpenoid biosynthetic process (GO:0016114);;
109	Glyma.17G066700.1	NThSP17-1	5,162,866-5,166,978	[RTKL]	--	Biological Process: response to molecule of fungal origin (GO:0002238);; Molecular Function: protein serine/threonine kinase activity (GO:0004674);; Molecular Function: ATP binding (GO:0005524);; Biological Process: protein phosphorylation (GO:0006468);; Biological Process: response to stress (GO:0006950);;
110	Glyma.17G066700.2	NThSP17-1	5,162,866-5,166,978	[RTKL]	--	Biological Process: response to molecule of fungal origin (GO:0002238);; Molecular Function: protein serine/threonine kinase activity (GO:0004674);; Molecular Function: ATP binding (GO:0005524);; Biological Process: protein phosphorylation (GO:0006468);; Biological Process: response to stress (GO:0006950);;
111	Glyma.17G066700.3	NThSP17-1	5,162,866-5,166,978	[RTKL]	--	Biological Process: response to molecule of fungal origin (GO:0002238);; Molecular Function: protein serine/threonine kinase activity (GO:0004674);; Molecular Function: ATP binding (GO:0005524);; Biological Process: protein phosphorylation (GO:0006468);; Biological Process: response to stress (GO:0006950);;
112	Glyma.17G066800.1	NThSP17-1	5,169,043-5,171,340	[RTKL]	--	Molecular Function: ATP binding (GO:0005524);; Biological Process: I-kappaB phosphorylation (GO:0007252);; Molecular Function: IkappaB kinase activity (GO:0008384);;
113	Glyma.17G067100.1	NThSP17-1	5,201,973-5,203,648	[K]	Transcription	Biological Process: mRNA splicing, via spliceosome (GO:0000398);; Molecular Function: nucleic acid binding (GO:0003676);; Cellular Component: spliceosomal complex (GO:0005681);;
114	Glyma.17G067400.1	NThSP17-1	5,214,092-5,221,269	[IR]	--	Molecular Function: diacylglycerol kinase activity (GO:0004143);; Biological Process: protein kinase C-activating G-protein coupled receptor signaling pathway (GO:0007205);; Biological Process: phosphorylation (GO:0016310);;
115	Glyma.17G067500.1	NThSP17-1	5,227,284-5,231,661	[S]	Function unknown	Molecular Function: catalytic activity (GO:0003824);; Biological Process: metabolic process (GO:0008152);;
116	Glyma.17G067500.2	NThSP17-1	5,227,284-5,231,661	[S]	Function unknown	Molecular Function: catalytic activity (GO:0003824);; Biological Process: metabolic process (GO:0008152);;
117	Glyma.17G067500.3	NThSP17-1	5,227,284-5,231,661	[S]	Function unknown	Molecular Function: catalytic activity (GO:0003824);; Biological Process: metabolic process (GO:0008152);;
118	Glyma.17G067500.4	NThSP17-1	5,227,284-5,231,661	[S]	Function unknown	Molecular Function: catalytic activity (GO:0003824);; Biological Process: metabolic process (GO:0008152);;
119	Glyma.17G067500.5	NThSP17-1	5,227,284-5,231,661	[S]	Function unknown	Molecular Function: catalytic activity (GO:0003824);; Biological Process: metabolic process (GO:0008152);;
120	Glyma.17G067500.6	NThSP17-1	5,227,284-5,231,661	[S]	Function unknown	Molecular Function: catalytic activity (GO:0003824);; Biological Process: metabolic process (GO:0008152);;
121	Glyma.17G067700.1	NThSP17-1	5,265,123-5,269,998	[O]	Posttranslational modification, protein turnover, chaperones	Molecular Function: ATP binding (GO:0005524);;
122	Glyma.17G067800.1	NThSP17-1	5,289,839-5,294,382	[G]	Carbohydrate transport and metabolism	Cellular Component: mitochondrion (GO:0005739);; Cellular Component: cytosol (GO:0005829);; Biological Process: trehalose biosynthetic process (GO:0005992);; Molecular Function: transferase activity, transferring glycosyl groups (GO:0016757);;
123	Glyma.17G067800.2	NThSP17-1	5,289,839-5,294,382	[G]	Carbohydrate transport and metabolism	Cellular Component: mitochondrion (GO:0005739);; Cellular Component: cytosol (GO:0005829);; Biological Process: trehalose biosynthetic process (GO:0005992);; Molecular Function: transferase activity, transferring glycosyl groups (GO:0016757);;
124	Glyma.17G068400.1	NThSP17-1	5,335,467-5,341,876	[R]	General function prediction only	Molecular Function: ubiquitin-protein transferase activity (GO:0004842);; Biological Process: ubiquitin-dependent protein catabolic process (GO:0006511);; Molecular Function: zinc ion binding (GO:0008270);; Biological Process: lateral root formation (GO:0010311);; Biological Process: negative regulation of ethylene biosynthetic process (GO:0010366);; Biological Process: brassinosteroid biosynthet…
125	Glyma.17G068400.2	NThSP17-1	5,335,467-5,341,876	[R]	General function prediction only	Molecular Function: ubiquitin-protein transferase activity (GO:0004842);; Biological Process: ubiquitin-dependent protein catabolic process (GO:0006511);; Molecular Function: zinc ion binding (GO:0008270);; Biological Process: lateral root formation (GO:0010311);; Biological Process: negative regulation of ethylene biosynthetic process (GO:0010366);; Biological Process: brassinosteroid biosynthet…
126	Glyma.17G068500.1	NThSP17-1	5,351,290-5,353,876	[KR]	--	Biological Process: tryptophan catabolic process (GO:0006569);; Biological Process: water transport (GO:0006833);; Molecular Function: N-acetyltransferase activity (GO:0008080);; Biological Process: response to salt stress (GO:0009651);; Biological Process: indoleacetic acid biosynthetic process (GO:0009684);; Biological Process: response to fructose (GO:0009750);;
127	Glyma.17G069100.1	NThSP17-1	5,402,507-5,408,252	[I]	Lipid transport and metabolism	Biological Process: very long-chain fatty acid metabolic process (GO:0000038);; Molecular Function: nucleotide binding (GO:0000166);; Molecular Function: iron ion binding (GO:0005506);; Cellular Component: plasma membrane (GO:0005886);; Biological Process: fatty acid biosynthetic process (GO:0006633);; Biological Process: cuticle hydrocarbon biosynthetic process (GO:0006723);; Biological Process:…
128	Glyma.17G069100.2	NThSP17-1	5,402,507-5,408,252	[I]	Lipid transport and metabolism	Biological Process: very long-chain fatty acid metabolic process (GO:0000038);; Molecular Function: nucleotide binding (GO:0000166);; Molecular Function: iron ion binding (GO:0005506);; Cellular Component: plasma membrane (GO:0005886);; Biological Process: fatty acid biosynthetic process (GO:0006633);; Biological Process: cuticle hydrocarbon biosynthetic process (GO:0006723);; Biological Process:…
129	Glyma.17G069100.3	NThSP17-1	5,402,507-5,408,252	[I]	Lipid transport and metabolism	Biological Process: very long-chain fatty acid metabolic process (GO:0000038);; Molecular Function: nucleotide binding (GO:0000166);; Molecular Function: iron ion binding (GO:0005506);; Cellular Component: plasma membrane (GO:0005886);; Biological Process: fatty acid biosynthetic process (GO:0006633);; Biological Process: cuticle hydrocarbon biosynthetic process (GO:0006723);; Biological Process:…
130	Glyma.17G069600.1	NThSP17-1	5,464,149-5,466,120	[MG]	--	Biological Process: carbohydrate metabolic process (GO:0005975);; Biological Process: cellular metabolic process (GO:0044237);; Molecular Function: UDP-glucuronate 5'-epimerase activity (GO:0050379);; Molecular Function: coenzyme binding (GO:0050662);;
131	Glyma.17G069700.1	NThSP17-1	5,470,642-5,475,171	[R]	General function prediction only	--
132	Glyma.17G069900.1	NThSP17-1	5,485,370-5,491,376	[R]	General function prediction only	Molecular Function: calmodulin binding (GO:0005516);; Molecular Function: ATP binding (GO:0005524);; Cellular Component: mitochondrion (GO:0005739);; Cellular Component: chloroplast (GO:0009507);;
133	Glyma.17G069900.2	NThSP17-1	5,485,370-5,491,376	[R]	General function prediction only	Molecular Function: calmodulin binding (GO:0005516);; Molecular Function: ATP binding (GO:0005524);; Cellular Component: mitochondrion (GO:0005739);; Cellular Component: chloroplast (GO:0009507);;
134	Glyma.17G070200.1	NThSP17-1	5,498,055-5,504,036	[R]	General function prediction only	--
135	Glyma.17G070200.2	NThSP17-1	5,498,055-5,504,036	[R]	General function prediction only	--
136	Glyma.17G070200.3	NThSP17-1	5,498,055-5,504,036	[R]	General function prediction only	--
137	Glyma.17G070200.4	NThSP17-1	5,498,055-5,504,036	[R]	General function prediction only	--
138	Glyma.17G070200.5	NThSP17-1	5,498,055-5,504,036	[R]	General function prediction only	--
139	Glyma.17G070200.6	NThSP17-1	5,498,055-5,504,036	[R]	General function prediction only	--
140	Glyma.17G070200.7	NThSP17-1	5,498,055-5,504,036	[R]	General function prediction only	--
141	Glyma.17G070200.8	NThSP17-1	5,498,055-5,504,036	[R]	General function prediction only	--
142	Glyma.17G070200.9	NThSP17-1	5,498,055-5,504,036	[R]	General function prediction only	--
143	Glyma.17G070200.10	NThSP17-1	5,498,055-5,504,036	[R]	General function prediction only	--
144	Glyma.17G070200.11	NThSP17-1	5,498,055-5,504,036	[R]	General function prediction only	--
145	Glyma.17G070200.12	NThSP17-1	5,498,055-5,504,036	[R]	General function prediction only	--
146	Glyma.17G070300.1	NThSP17-1	5,506,051-5,511,465	[RTKL]	--	Molecular Function: protein serine/threonine kinase activity (GO:0004674);; Molecular Function: ATP binding (GO:0005524);; Biological Process: protein phosphorylation (GO:0006468);; Cellular Component: integral component of membrane (GO:0016021);;
147	Glyma.17G070700.1	NThSP17-1	5,542,507-5,544,179	[F]	Nucleotide transport and metabolism	--
148	Glyma.17G070900.1	NThSP17-1	5,558,116-5,562,616	[R]	General function prediction only	Cellular Component: integral component of membrane (GO:0016021);;
149	Glyma.17G071200.1	NThSP17-1	5,572,100-5,574,670	[J]	Translation, ribosomal structure and biogenesis	Molecular Function: structural constituent of ribosome (GO:0003735);; Cellular Component: ribosome (GO:0005840);; Biological Process: pentose-phosphate shunt (GO:0006098);; Biological Process: translation (GO:0006412);; Cellular Component: chloroplast (GO:0009507);;
150	Glyma.17G071200.2	NThSP17-1	5,572,100-5,574,670	[J]	Translation, ribosomal structure and biogenesis	Molecular Function: structural constituent of ribosome (GO:0003735);; Cellular Component: ribosome (GO:0005840);; Biological Process: translation (GO:0006412);;
151	Glyma.17G071600.1	NThSP17-1	5,598,953-5,610,788	[K]	Transcription	--
152	Glyma.17G071600.2	NThSP17-1	5,598,953-5,610,788	[K]	Transcription	Molecular Function: DNA binding (GO:0003677);; Molecular Function: DNA-directed RNA polymerase activity (GO:0003899);; Cellular Component: mitochondrion (GO:0005739);; Biological Process: transcription, DNA-templated (GO:0006351);;
153	Glyma.17G071600.4	NThSP17-1	5,598,953-5,610,788	[K]	Transcription	Molecular Function: DNA binding (GO:0003677);; Molecular Function: DNA-directed RNA polymerase activity (GO:0003899);; Cellular Component: mitochondrion (GO:0005739);; Biological Process: transcription, DNA-templated (GO:0006351);;
154	Glyma.17G071700.1	NThSP17-1	5,614,800-5,618,593	[RTKL]	--	Molecular Function: protein serine/threonine kinase activity (GO:0004674);; Molecular Function: ATP binding (GO:0005524);; Biological Process: protein phosphorylation (GO:0006468);; Biological Process: transmembrane receptor protein tyrosine kinase signaling pathway (GO:0007169);; Cellular Component: integral component of membrane (GO:0016021);; Molecular Function: oxidoreductase activity (GO:001…
155	Glyma.17G071900.2	NThSP17-1	5,628,333-5,631,520	[TZDR]	--	Molecular Function: calcium ion binding (GO:0005509);;
156	Glyma.17G071900.3	NThSP17-1	5,628,333-5,631,520	[TZDR]	--	Molecular Function: calcium ion binding (GO:0005509);;
157	Glyma.17G072200.1	NThSP17-1	5,648,708-5,654,050	[M]	Cell wall/membrane/envelope biogenesis	Molecular Function: zinc ion binding (GO:0008270);; Cellular Component: chloroplast (GO:0009507);; Biological Process: plant-type secondary cell wall biogenesis (GO:0009834);; Biological Process: xylem development (GO:0010089);; Biological Process: vegetative to reproductive phase transition of meristem (GO:0010228);; Biological Process: rhamnogalacturonan I side chain metabolic process (GO:00104…
158	Glyma.17G072200.2	NThSP17-1	5,648,708-5,654,050	[M]	Cell wall/membrane/envelope biogenesis	Molecular Function: zinc ion binding (GO:0008270);; Cellular Component: chloroplast (GO:0009507);; Biological Process: plant-type secondary cell wall biogenesis (GO:0009834);; Biological Process: xylem development (GO:0010089);; Biological Process: vegetative to reproductive phase transition of meristem (GO:0010228);; Biological Process: rhamnogalacturonan I side chain metabolic process (GO:00104…
159	Glyma.17G072300.1	NThSP17-1	5,655,467-5,662,045	[J]	Translation, ribosomal structure and biogenesis	Molecular Function: translation initiation factor activity (GO:0003743);; Biological Process: translational initiation (GO:0006413);; Cellular Component: cell part (GO:0044464);;
160	Glyma.17G072300.2	NThSP17-1	5,655,467-5,662,045	[J]	Translation, ribosomal structure and biogenesis	Molecular Function: translation initiation factor activity (GO:0003743);; Biological Process: translational initiation (GO:0006413);;
161	Glyma.17G072400.1	NThSP17-1	5,662,255-5,666,067	[O]	Posttranslational modification, protein turnover, chaperones	Molecular Function: ATP binding (GO:0005524);; Cellular Component: cell wall (GO:0005618);; Cellular Component: cytosol (GO:0005829);; Cellular Component: plasma membrane (GO:0005886);; Biological Process: protein folding (GO:0006457);; Cellular Component: chloroplast (GO:0009507);; Biological Process: response to high light intensity (GO:0009644);; Biological Process: heat acclimation (GO:001028…
162	Glyma.17G072600.1	NThSP17-1	5,677,169-5,681,222	--	--	Biological Process: meiotic spindle organization (GO:0000212);; Biological Process: chromosome segregation (GO:0007059);; Biological Process: male meiosis (GO:0007140);; Biological Process: embryo sac development (GO:0009553);; Biological Process: pollen development (GO:0009555);; Biological Process: meiotic DNA double-strand break formation (GO:0042138);; Biological Process: plant-type spore dev…
